# Supplementary material for: Genome Sequencing of Historical Encephalomyocarditis Viruses from South Africa Links the Historical 1993/4 Savanna Elephant (Loxodonta africana) Outbreak to Cryptic Mastomys Rodents
Source: Pathogens. 2024 Mar 19;13(3):261. doi: 10.3390/pathogens13030261 (PMC10974613; doi:10.3390/pathogens13030261)
Supplement: Supplementary file 1 [file pathogens-13-00261-s001.zip]

Archive with 1 entries (1 files):
- pathogens-2828204-supplementary.pdf
